# Supplementary material for: Development of an Optimized Process for Functional Recombinant SARS-CoV-2 Spike S1 Receptor-Binding Domain Protein Produced in the Baculovirus Expression Vector System
Source: Trop Med Infect Dis. 2023 Nov 16;8(11):501. doi: 10.3390/tropicalmed8110501 (PMC10674791; doi:10.3390/tropicalmed8110501)
Supplement: Supplementary file 1 [file tropicalmed-08-00501-s001.zip]

Archive with 1 entries (1 files):
- tropicalmed-2596256-supplementary.pdf
